# Supplementary material for: Demographic and work-related correlates of general and workplace loneliness among employees in Japan: a large-scale descriptive cross-sectional study
Source: J Occup Health. 2025 Mar 4;67(1):uiaf015. doi: 10.1093/joccuh/uiaf015 (PMC11931285; doi:10.1093/joccuh/uiaf015)
Supplement: Web_Material_uiaf015 [file web_material_uiaf015.zip]

Archive with 1 entries (1 files):
- DemoLonely_STables_JOHformat_250215.docx
